# Supplementary material for: Dynamics of The Γδtcr Repertoires During The Dedifferentiation Process and Pilot Implications for Immunotherapy of Thyroid Cancer
Source: Adv Sci (Weinh). 2024 Jan 29;11(13):2306364. doi: 10.1002/advs.202306364 (PMC10987121; doi:10.1002/advs.202306364)
Supplement: Supplementary file 2 — Supplementary Table 1 [file ADVS-11-2306364-s001.xlsx]

## Sheet: Table S1
Supplementray table 1. Patient information								Patient for longitudinally study (associated with Fig 4 and Fig S4)
Donor	SampleID	Gender	Age	Subtype	Distant metastasis	Survival		Donor	SampleID	Treatment*
D2	HC-02	female	26	HC	N/A	Alive		D31	PDTC-01_1	Treatment-naïve
D3	HC-03	male	33	HC	N/A	Alive		D31	PDTC-01_2	TKI
D4	HC-04	female	26	HC	N/A	Alive		D34	PDTC-04_1	Treatment-naïve
D5	HC-05	male	28	HC	N/A	Alive		D34	PDTC-04_2	TKI
D6	HC-06	female	26	HC	N/A	Alive		D36	PDTC-06_1	Treatment-naïve
D9	HC-09	female	25	HC	N/A	Alive		D36	PDTC-06_2	TKI
D10	HC-10	male	33	HC	N/A	Alive		D57	MTC-09_1	Treatment-naïve
D11	miPTC-01	female	43	miPTC	Absent	Alive		D57	MTC-09_2	TKI
D12	miPTC-02	male	37	miPTC	Absent	Alive		D49	MTC-01_1	Treatment-naïve
D13	miPTC-03	female	27	miPTC	Absent	Alive		D49	MTC-01_2	TKI
D14	miPTC-04	female	56	miPTC	Absent	Alive		D49	MTC-01_3	TKI
D15	miPTC-05	female	27	miPTC	Absent	Alive		D49	MTC-01_4	TKI
D16	miPTC-06	female	35	miPTC	Absent	Alive		D32	PDTC-02_1	Treatment-naïve
D17	miPTC-07	female	65	miPTC	Absent	Alive		D32	PDTC-02_2	TKI+Radio
D18	miPTC-08	male	45	miPTC	Absent	Alive		D32	PDTC-02_3	TKI+Radio
D19	wiPTC-01	female	67	wiPTC	Present	Alive		D32	PDTC-02_4	TKI+Radio
D20	wiPTC-02	female	63	wiPTC	Present	Death		D43	ATC-06_1	Treatment-naïve
D21	wiPTC-03	female	59	wiPTC	Present	Death		D43	ATC-06_2	TKI
D22	wiPTC-04	male	46	wiPTC	Present	Alive		D43	ATC-06_3	TKI
D23	wiPTC-05	male	58	wiPTC	Present	Alive		D43	ATC-06_4	TKI
D24	wiPTC-06	female	44	wiPTC	Present	Alive		D43	ATC-06_5	TKI+Radio
D25	wiPTC-07	female	41	wiPTC	Absent	FU loss		D43	ATC-06_6	TKI+Radio+Immunotherapy
D26	wiPTC-08	male	54	wiPTC	Absent	Alive		* treatment received by the patient up to the sampling time point.
D27	wiPTC-09	female	71	wiPTC	Present	Alive
D28	wiPTC-10	female	54	wiPTC	Absent	Alive			Treatment-naïve
D29	wiPTC-11	male	61	wiPTC	Present	Alive			TKI
D30	wiPTC-12	female	61	wiPTC	Present	Alive			TKI + Radio
D31	PDTC-01	female	69	PDTC	Absent	Death			TKI + Radio + Immunotherapy
D32	PDTC-02	male	42	PDTC	Present	Death
D33	PDTC-03	male	31	PDTC	Present	FU loss
D34	PDTC-04	male	57	PDTC	Present	Death
D35	PDTC-05	male	50	PDTC	Present	FU loss
D36	PDTC-06	female	82	PDTC	Absent	FU loss
D37	PDTC-07	female	57	PDTC	Present	Death
D38	ATC-01	male	83	ATC	Present	Death
D39	ATC-02	male	68	ATC	Present	FU loss
D40	ATC-03	female	43	ATC	Absent	Death
D41	ATC-04	male	70	ATC	Present	Death
D42	ATC-05	male	75	ATC	Present	FU loss
D43	ATC-06	female	80	ATC	Present	Death
D44	ATC-07	male	66	ATC	Present	Death
D45	ATC-08	female	76	ATC	Present	FU loss
D46	ATC-09	female	79	ATC	Present	Death
D47	ATC-10	female	53	ATC	Absent	Death
D48	ATC-11	female	79	ATC	Present	Death
D49	MTC-01	male	43	MTC	Present	Alive
D50	MTC-02	female	27	MTC	Absent	Alive
D51	MTC-03	female	52	MTC	Absent	FU loss
D52	MTC-04	female	70	MTC	Present	Alive
D53	MTC-05	female	33	MTC	Absent	Alive
D54	MTC-06	female	46	MTC	Absent	FU loss
D55	MTC-07	female	47	MTC	Absent	Alive
D56	MTC-08	male	65	MTC	Absent	Death
D57	MTC-09	male	77	MTC	Absent	FU loss

## Sheet: Table S2
Supplementary table 2. The specific number of Pre-existed/Neo TCRexp
ATC-06
	Vδ2neg	Vδ2+	Vγ9neg	Vγ9+
Pre-existed	112	139	174	163
Neo	225	140	141	81
PDTC-02
	Vδ2neg	Vδ2+	Vγ9neg	Vγ9+
Pre-existed	325	984	375	267
Neo	72	215	139	67
MTC-01
	Vδ2neg	Vδ2+	Vγ9neg	Vγ9+
Pre-existed	457	696	608	257
Neo	90	144	126	74
PDTC-01
	Vδ2neg	Vδ2+	Vγ9neg	Vγ9+
Pre-existed	430	1199	469	307
Neo	267	238	87	96
PDTC-04
	Vδ2neg	Vδ2+	Vγ9neg	Vγ9+
Pre-existed	256	202	268	72
Neo	164	144	55	10
PDTC-06
	Vδ2neg	Vδ2+	Vγ9neg	Vγ9+
Pre-existed	166	936	286	102
Neo	106	267	42	4
MTC-09
	Vδ2neg	Vδ2+	Vγ9neg	Vγ9+
Pre-existed	356	463	403	131
Neo	249	171	102	14

## Sheet: Table S3
Supplementary table 3. Gene list of published Vδ2neg T cell ligand
CD1D
CD1C
MR1
PROCR
MICA
MICB
ANXA2
EPHA2
BTNL3
